# Supplementary material for: Quantum Chemistry Study on the Structures and Electronic Properties of Bimetallic Ca2-Doped Magnesium Ca2Mgn (n = 1–15) Clusters
Source: Nanomaterials (Basel). 2022 May 12;12(10):1654. doi: 10.3390/nano12101654 (PMC9144718; doi:10.3390/nano12101654)
Supplement: Supplementary file 1 [file nanomaterials-12-01654-s001.zip]

Archive with 1 entries (1 files):
- nanomaterials-1710117-supplementary.pdf
